# Supplementary material for: Sustainable behavior in the fishing cards digital game: a comparative analysis across extraction patterns
Source: Front Psychol. 2025 Apr 9;16:1507569. doi: 10.3389/fpsyg.2025.1507569 (PMC12015162; doi:10.3389/fpsyg.2025.1507569)
Supplement: Supplementary file 1 [file Data_Sheet_1.zip]

Archive with 6 entries (4 files):
- Supplementary material presentation Data Sheet/
- Supplementary material presentation Data Sheet/qq_plots_random_effects.pdf
- Supplementary material presentation Data Sheet/Script/
- Supplementary material presentation Data Sheet/Script/complete_data.RData
- Supplementary material presentation Data Sheet/Script/readme.txt
- Supplementary material presentation Data Sheet/Script/script.R
