# Supplementary material for: Sustainable behavior in the fishing cards digital game: a comparative analysis across extraction patterns
Source: Front Psychol. 2025 Apr 9;16:1507569. doi: 10.3389/fpsyg.2025.1507569 (PMC12015162; doi:10.3389/fpsyg.2025.1507569)
Supplement: Supplementary file 1 [file Data_Sheet_1.zip › Supplementary material presentation Data Sheet/Script/readme.txt]

- Open the script.R file using the R Studio software.

- The analyses used three packages: tidyverse, lme4, and emmeans. If they are not installed in your computer, execute the following code to install them:
install.packages(c("tidyverse"),("lme4"),("emmeans"))

- Set the directory where the complete_data.RData file is located as indicated in the script.
