# Supplementary material for: Sustainable behavior in the fishing cards digital game: a comparative analysis across extraction patterns
Source: Front Psychol. 2025 Apr 9;16:1507569. doi: 10.3389/fpsyg.2025.1507569 (PMC12015162; doi:10.3389/fpsyg.2025.1507569)
Supplement: Supplementary file 1 [file Data_Sheet_1.zip › Supplementary material presentation Data Sheet/Script/script.R]

# Run this code if the packages are not installed:
# install.packages(c("tidyverse"),("lme4"),("emmeans"),("performance"))

rm(list = ls())

library(tidyverse)
library(lme4)
library(emmeans)
library(performance)

setwd("_") #set the folder where the complete_data.RData file is located. For example: "C:/Users/Documents"
load("complete_data.RData")

## Objective 1: IRT according to Phase ####

model_IRT_1 <- complete_data %>%
  glmer(formula =IRT ~ Phase*age+(1|Participant)+(1|Response_N),
        family = Gamma (link="inverse"),
        control=glmerControl(optimizer="Nelder_Mead"))

model_IRT_2 <- complete_data %>%
  glmer(formula =IRT ~ Phase+age+(1|Participant)+(1|Response_N),
        family = Gamma (link="inverse"),
        control=glmerControl(optimizer="Nelder_Mead"))

model_IRT_3 <- complete_data %>%
  glmer(formula =IRT ~ Phase+(1|Participant)+(1|Response_N),
        family = Gamma (link="inverse"),
        control=glmerControl(optimizer="Nelder_Mead"))

model_IRT_4 <- complete_data %>%
  glmer(formula =IRT ~ Phase*age+(1|Participant)+(1|Response_N),
        family = Gamma (link="identity"),
        control=glmerControl(optimizer="Nelder_Mead"))

model_IRT_5 <- complete_data %>%
  glmer(formula =IRT ~ Phase+age+(1|Participant)+(1|Response_N),
        family = Gamma (link="identity"),
        control=glmerControl(optimizer="Nelder_Mead"))

model_IRT_6 <- complete_data %>%
  glmer(formula =IRT ~ Phase+(1|Participant)+(1|Response_N),
        family = Gamma (link="identity"),
        control=glmerControl(optimizer="Nelder_Mead"))

AIC(model_IRT_1,model_IRT_2,model_IRT_3) #model_IRT_3 was selected

summary(model_IRT_3) # Model summary

emmeans(model_IRT_3,~Phase, type="response") # Estimated marginal means used in Figure 2

## Objective 2: Card choice according to Phase ####

model_card_1 <- complete_data %>%
  glmer(formula = Card ~ Phase*age +(1|Participant)+(1|Response_N),
        family = binomial(link = "logit"),
        control=glmerControl(optimizer="Nelder_Mead"))

model_card_2 <- complete_data %>%
  glmer(formula = Card ~ Phase+age +(1|Participant)+(1|Response_N),
        family = binomial(link = "logit"),
        control=glmerControl(optimizer="Nelder_Mead"))

model_card_3 <- complete_data %>%
  glmer(formula = Card ~ Phase +(1|Participant)+(1|Response_N),
        family = binomial(link = "logit"),
        control=glmerControl(optimizer="Nelder_Mead"))

model_card_4 <- complete_data %>%
  glmer(formula = Card ~ Phase*age +(1|Participant)+(1|Response_N),
        family = binomial(link = "probit"),
        control=glmerControl(optimizer="Nelder_Mead"))

model_card_5 <- complete_data %>%
  glmer(formula = Card ~ Phase+age +(1|Participant)+(1|Response_N),
        family = binomial(link = "probit"),
        control=glmerControl(optimizer="Nelder_Mead"))

model_card_6 <- complete_data %>%
  glmer(formula = Card ~ Phase +(1|Participant)+(1|Response_N),
        family = binomial(link = "probit"),
        control=glmerControl(optimizer="Nelder_Mead"))

AIC(model_card_1,model_card_2,model_card_3,
    model_card_4,model_card_5,model_card_6) # model_card_1 was selected

summary(model_card_1) # Model summary

emmeans(model_card_1,~Phase*age,type="response") # Estimated marginal means used in Figure 3

## Objective 3: Card choice according to Resource level####

model_card_res_1 <- complete_data %>%
  filter(Phase=="Phase 2") %>%
  glmer(formula = Card ~ Resources*age+(1|Participant)+(1|Response_N),
        family = binomial(link = "logit"),
        control=glmerControl(optimizer="Nelder_Mead"))

model_card_res_2 <- complete_data %>%
  filter(Phase=="Phase 2") %>%
  glmer(formula = Card ~ Resources+age+(1|Participant)+(1|Response_N),
        family = binomial(link = "logit"),
        control = glmerControl(optimizer="Nelder_Mead"))

model_card_res_3 <- complete_data %>%
  filter(Phase=="Phase 2") %>%
  glmer(formula = Card ~ Resources+(1|Participant)+(1|Response_N),
        family = binomial(link = "logit"),
        control = glmerControl(optimizer="Nelder_Mead"))

model_card_res_4 <- complete_data %>%
  filter(Phase=="Phase 2") %>%
  glmer(formula = Card ~ Resources*age+(1|Participant)+(1|Response_N),
        family = binomial(link = "probit"),
        control = glmerControl(optimizer="Nelder_Mead"))

model_card_res_5 <- complete_data %>%
  filter(Phase=="Phase 2") %>%
  glmer(formula = Card ~ Resources+age+(1|Participant)+(1|Response_N),
        family = binomial(link = "probit"),
        control = glmerControl(optimizer="Nelder_Mead"))

model_card_res_6 <- complete_data %>%
  filter(Phase=="Phase 2") %>%
  glmer(formula = Card ~ Resources+(1|Participant)+(1|Response_N),
        family = binomial(link = "probit"),
        control = glmerControl(optimizer="Nelder_Mead"))

AIC(model_card_res_1,model_card_res_2,model_card_res_3,
    model_card_res_4,model_card_res_5,model_card_res_6) # model_card_res_3 was selected

summary(model_card_res_3) # Model summary

emmeans(model_card_res_3,~Resources,at = list(Resources = 0:100)) # Estimated marginal means used in Figure 4

## Random effects normality ####

check_normality(model_IRT_3, effect="random") %>% plot()
check_normality(model_card_1, effect="random") %>% plot()
check_normality(model_card_res_3, effect="random") %>% plot()

## Overdispersion ####

check_overdispersion(model_IRT_3)
check_overdispersion(model_card_1)
check_overdispersion(model_card_res_3)
