# Supplementary material for: Sustainable behavior in the fishing cards digital game: a comparative analysis across extraction patterns
Source: Front Psychol. 2025 Apr 9;16:1507569. doi: 10.3389/fpsyg.2025.1507569 (PMC12015162; doi:10.3389/fpsyg.2025.1507569)
Supplement: Supplementary file 2 [file Presentation_1.zip]

Archive with 5 entries (4 files):
- Supplementary material presentation/
- Supplementary material presentation/Phase1_Movie_001_SM.mp4
- Supplementary material presentation/Phase2_Movie_002_SM.mp4
- Supplementary material presentation/supplementary material A.docx
- Supplementary material presentation/supplementary material B.docx
